# Supplementary material for: Plasma and Urinary Amino Acid-Derived Catabolites as Potential Biomarkers of Protein and Amino Acid Deficiency in Rats
Source: Nutrients. 2021 May 7;13(5):1567. doi: 10.3390/nu13051567 (PMC8148556; doi:10.3390/nu13051567)
Supplement: Supplementary file 1 [file nutrients-13-01567-s001.zip]

Archive with 1 entries (1 files):
- nutrients-1184778-supplementary.pdf
